# Supplementary material for: Effects of Freeze-Dried Sake Lees and Rice Koji Extract on Osteoporosis in a Postmenopausal Mouse Model
Source: Nutrients. 2025 Sep 27;17(19):3077. doi: 10.3390/nu17193077 (PMC12525797; doi:10.3390/nu17193077)
Supplement: Supplementary file 1 [file nutrients-17-03077-s001.zip]

Archive with 1 entries (1 files):
- nutrients-3805050-supplementary.jpg
